# Supplementary material for: IgG4-Mediated Sclerosing Riedel Thyroiditis: A Multidisciplinary Case Study and Literature Review
Source: Int J Mol Sci. 2025 Aug 12;26(16):7786. doi: 10.3390/ijms26167786 (PMC12386525; doi:10.3390/ijms26167786)
Supplement: Supplementary file 1 [file ijms-26-07786-s001.zip]

Archive with 1 entries (1 files):
- ijms-3714127-supplementary.pdf
